# Supplementary material for: Transduction of HEK293 Cells with BacMam Baculovirus Is an Efficient System for the Production of HIV-1 Virus-like Particles
Source: Viruses. 2022 Mar 18;14(3):636. doi: 10.3390/v14030636 (PMC8954388; doi:10.3390/v14030636)
Supplement: Supplementary file 1 [file viruses-14-00636-s001.zip]

Archive with 1 entries (1 files):
- viruses-1615122-supplementary.pdf
